# Supplementary material for: Foraging Habitat Availability and the Non-Fish Diet Composition of the Grey Heron (Ardea cinerea) at Two Spatial Scales
Source: Animals (Basel). 2024 Aug 24;14(17):2461. doi: 10.3390/ani14172461 (PMC11393861; doi:10.3390/ani14172461)
Supplement: Supplementary file 1 [file animals-14-02461-s001.zip]

Archive with 1 entries (1 files):
- animals-3101719-supplementary.xlsx
