# Supplementary material for: Foraging Habitat Availability and the Non-Fish Diet Composition of the Grey Heron (Ardea cinerea) at Two Spatial Scales
Source: Animals (Basel). 2024 Aug 24;14(17):2461. doi: 10.3390/ani14172461 (PMC11393861; doi:10.3390/ani14172461)
Supplement: Supplementary file 1 [file animals-14-02461-s001.zip › animals-3101719-supplementary.xlsx]

## Sheet: S1
COLONY	NAME ABBREVIATION	N	E	NAME ORIGIN	ESTIMATED POPULATION SIZE (PAIRS)	YEAR OF ESTIMATION	MULTI-SPECIES	SOURCE
Będziechowo	BEDZ	54.5923	17.2928	nearby village	46	2004	YES	Żółkoś, K., Meissner, W., Kalisiński, M., Górska, E., Mellin, M., Ibron, I., & Wysocki, D. (2010). Liczebność i rozmieszczenie kolonii czapli siwej Ardea cinerea w północnej Polsce. Ornis Pol, 51: 30–42.
Kiełpinek	KIEL	53.7125	17.3704	nearby village	79	2004	NO	Żółkoś, K., Meissner, W., Kalisiński, M., Górska, E., Mellin, M., Ibron, I., & Wysocki, D. (2010). Liczebność i rozmieszczenie kolonii czapli siwej Ardea cinerea w północnej Polsce. Ornis Pol, 51: 30–42.
Jawory	JAWO	54.3168	17.4181	nearby village	14	2004	NO	Żółkoś, K., Meissner, W., Kalisiński, M., Górska, E., Mellin, M., Ibron, I., & Wysocki, D. (2010). Liczebność i rozmieszczenie kolonii czapli siwej Ardea cinerea w północnej Polsce. Ornis Pol, 51: 30–42.
Skrzeszewo	SKRZ	54.4108	17.8231	nearby village	21	2004	NO	Żółkoś, K., Meissner, W., Kalisiński, M., Górska, E., Mellin, M., Ibron, I., & Wysocki, D. (2010). Liczebność i rozmieszczenie kolonii czapli siwej Ardea cinerea w północnej Polsce. Ornis Pol, 51: 30–42.
Wełpin	WELP	53.5283	17.9914	nearby village	25	2004	NO	Żółkoś, K., Meissner, W., Kalisiński, M., Górska, E., Mellin, M., Ibron, I., & Wysocki, D. (2010). Liczebność i rozmieszczenie kolonii czapli siwej Ardea cinerea w północnej Polsce. Ornis Pol, 51: 30–42.
Łączyno	LACZ	54.2706	17.998	nearby village			NO
Mosty	MOST	54.6127	18.5024	nearby village	363	2006	NO	Żółkoś, K., Meissner, W., Kalisiński, M., Górska, E., Mellin, M., Ibron, I., & Wysocki, D. (2010). Liczebność i rozmieszczenie kolonii czapli siwej Ardea cinerea w północnej Polsce. Ornis Pol, 51: 30–42.
Turze	TURZ	54.1092	18.6082	nearby village	30	2009	NO	Żółkoś, K., Meissner, W., Kalisiński, M., Górska, E., Mellin, M., Ibron, I., & Wysocki, D. (2010). Liczebność i rozmieszczenie kolonii czapli siwej Ardea cinerea w północnej Polsce. Ornis Pol, 51: 30–42.
Kąty Rybackie	KARY	54.3514	19.1963	nearby village	586	2007	NO	Żółkoś, K., Meissner, W., Kalisiński, M., Górska, E., Mellin, M., Ibron, I., & Wysocki, D. (2010). Liczebność i rozmieszczenie kolonii czapli siwej Ardea cinerea w północnej Polsce. Ornis Pol, 51: 30–42.
Kiersity	KIER	53.9591	19.4648	nearby village	294	2004	NO	Żółkoś, K., Meissner, W., Kalisiński, M., Górska, E., Mellin, M., Ibron, I., & Wysocki, D. (2010). Liczebność i rozmieszczenie kolonii czapli siwej Ardea cinerea w północnej Polsce. Ornis Pol, 51: 30–42.
Płoskinia	PLOS	54.2634	19.9045	nearby village	60	2004	NO	Żółkoś, K., Meissner, W., Kalisiński, M., Górska, E., Mellin, M., Ibron, I., & Wysocki, D. (2010). Liczebność i rozmieszczenie kolonii czapli siwej Ardea cinerea w północnej Polsce. Ornis Pol, 51: 30–42.
Kamieńskie	KAMI	53.822	22.0385	nearby village	40	2015	NO	Zbyryt, A. (2016). Rozmieszczenie i liczebność kolonii czapli siwej Ardea cinerea w województwie podlaskim. Ornis Polonica, 57: 107–116
Gołdap	GOLD	54.3241	22.3246	lake	75	2016	YES	Zbyryt, A., & Menderski, S. (2017). Wskazówki metodyczne do inwentaryzacji gniazd czapli siwej Ardea cinerea i czapli białej A. alba w koloniach lęgowych. Ornis Polonica, 58: 197–202
Nowy Dwór	NODW	54.0445	22.661	nearby town	34	2015	NO	Zbyryt, A. (2016). Rozmieszczenie i liczebność kolonii czapli siwej Ardea cinerea w województwie podlaskim. Ornis Polonica, 57: 107–116
Płonka Kościelna	PLKO	53.0116	22.827	nearby village	66	2015	NO	Zbyryt, A. (2016). Rozmieszczenie i liczebność kolonii czapli siwej Ardea cinerea w województwie podlaskim. Ornis Polonica, 57: 107–117
Wygorzel	WYGO	54.2711	23.0065	nearby village	8	2015	NO	Zbyryt, A. (2016). Rozmieszczenie i liczebność kolonii czapli siwej Ardea cinerea w województwie podlaskim. Ornis Polonica, 57: 107–118
Jatwieź Duża	JADU	53.5455	23.0492	nearby village	8	2015	NO	Zbyryt, A. (2016). Rozmieszczenie i liczebność kolonii czapli siwej Ardea cinerea w województwie podlaskim. Ornis Polonica, 57: 107–119
Serwy	SERW	53.91	23.2111	lake	34	2015	NO	Zbyryt, A. (2016). Rozmieszczenie i liczebność kolonii czapli siwej Ardea cinerea w województwie podlaskim. Ornis Polonica, 57: 107–120
Białystok	BIAL	53.0782	23.2135	nearby town	7	2015	NO	Zbyryt, A. (2016). Rozmieszczenie i liczebność kolonii czapli siwej Ardea cinerea w województwie podlaskim. Ornis Polonica, 57: 107–121
Jezioro Gaładuś	JEGA	54.189	23.4153	lake	113	2015	NO	Zbyryt, A. (2016). Rozmieszczenie i liczebność kolonii czapli siwej Ardea cinerea w województwie podlaskim. Ornis Polonica, 57: 107–122
Gradoczno	GRAD	52.8892	23.4303	nearby village	7	2015	NO	Zbyryt, A. (2016). Rozmieszczenie i liczebność kolonii czapli siwej Ardea cinerea w województwie podlaskim. Ornis Polonica, 57: 107–123
